# Supplementary material for: Association of intraindividual tacrolimus variability with de novo donor-specific HLA antibody development and allograft rejection in pediatric kidney transplant recipients with low immunological risk
Source: Pediatr Nephrol. 2022 Feb 15;37(10):2503–14. doi: 10.1007/s00467-022-05426-3 (PMC9395307; doi:10.1007/s00467-022-05426-3)
Supplement: Supplementary file 2 — Supplementary file2 (XLSX 11.3 KB) [file 467_2022_5426_MOESM2_ESM.xlsx]

## Sheet: ST1
Supplementary Table 1
Characteristics of donor-specific HLA antibodies in the immunoglobulin G single-bead antibody (IgG-SAB) test stratified according to TacIPV status
Characteristics	Low TacIPV	High TacIPV
	(n=4)	(n=11)
Only class I, n (%)	1 (25.0)	1 (9.1)
Only class II, n (%)	3 (75.0)	5 (45.5)
Class I and II, n (%)	0 (0)	5 (45.5)
MFI class I (median, IQR)	n.a.	n.a.
MFI class II (mean ± SD)	6294 ± 5566	5492 ± 7604
Number DQ ≥ 1, n (%)	2 (50.0)	7 (63.6)
Number DR ≥ 1, n (%)	1 (25.0)	4 (36.7)
Number DP ≥ 1, n (%)	0 (0)	3 (27.3)
Number A ≥ 1, n (%)	0 (0)	3( 27.3)
Number B ≥ 1, n (%)	0 (0)	2 (18.1)
Number Cw ≥ 1, n (%)	0 (0)	4 (36.7)
Number C ≥ 1, n (%)	1 (25.0)	0 (0)
Number of loci with at least one dnDSA per patient (median, IQR)	1 (1)	2 (1-3)
dnDSA, de novo donor-specific HLA antibodies; class I, HLA class I; class II, HLA class II; Number, number of DSA directed against different HLA antigens; MFI, mean fluorescence intensity

## Sheet: ST2
Supplementary Table 2
Different types of rejection graded using the Banff 2009–15 criteria stratified according to TacIPV status
Biopsy results	Low TacIPV	High TacIPV
	(n=3)	(n=10)
Borderline rejection	3	3
TCMR (BANFF I-III)	0	2
Chronic TCMR	0	2
Chronic ABMR	0	3
ABMR, antibody-mediated rejection; TCMR, T cell-mediated rejection
